# Supplementary material for: Designing molecular diagnostics for current tuberculosis drug regimens
Source: Emerg Microbes Infect. 2023 Feb 27;12(1):2178243. doi: 10.1080/22221751.2023.2178243 (PMC9980415; doi:10.1080/22221751.2023.2178243)
Supplement: Supplemental Material [file TEMI_A_2178243_SM0668.xlsx]

## Sheet: Sheet1
Key (minimal) gene regions and mutations of interest for inclusion in targeted molecular assays based upon detection in drug-resistant clinical isolates from multiple studies
	Drug of Interest	Key Gene(s)	Key Gene Region(s)	Key Mutation(s)*	References
	Bedaquiline	atpE	187-188	c188t (A63V)**	Ismail N, Lancet Microbe 2021 (supplement)
				g187c (A63P)***	Ismail N, Lancet Microbe 2021 (supplement)
		mmpR	Entire gene	136-147 indel	Ismail N, Lancet Microbe 2021 (supplement)
				192-199 indel	Ismail N, Lancet Microbe 2021 (supplement)
				16-19 del	Ismail N, Lancet Microbe 2021 (supplement)
				274-275 insA	Ismail N, Lancet Microbe 2021 (supplement)
				344 delA	Ismail N, Lancet Microbe 2021 (supplement)
				a152c (Q51P)	Ismail N, Lancet Microbe 2021 (supplement)
				c107t (A36V)	Ismail N, Lancet Microbe 2021 (supplement)
				c155t (S52F)	Ismail N, Lancet Microbe 2021 (supplement)
				t157c (S53P)	Ismail N, Lancet Microbe 2021 (supplement); Zheng H, BMC Infect Dis 2021
				c158c/t (S53L)	Ismail N, Lancet Microbe 2021 (supplement)
				g287a (R96Q)	Ismail N, Lancet Microbe 2021 (supplement)
				g5t (S2I)	Ismail N, Lancet Microbe 2021 (supplement)
				t425g (L142R)**	Ismail N, Lancet Microbe 2021 (supplement)
		pepQ	unk.	unk.	Ismail N, Lancet Microbe 2021 (supplement); 2021 WHO catalog
		mmpL5	unk.	unk.	Ismail N, Lancet Microbe 2021 (supplement); 2021 WHO catalog
		mmpS5	unk.	unk.	Ismail N, Lancet Microbe 2021 (supplement); 2021 WHO catalog
	Linezolid	rplC	460	t460c (C154R)	2021 WHO catalog
		rrl	2270-2299****	g2270t	Ushtanit A, Antibiotics 2021; Du J, Frontiers Microbiol 2021; Wasserman S, JAC 2019
				g2270c	Du J, Frontiers Microbiol 2021; Wasserman S, JAC 2019
			2746-2814****	a2810c	Ushtanit A, Antibiotics 2021; Wasserman S, JAC 2019
				g2814t	Kadura S, JAC 2020; Ushtanit A, Antibiotics 2021; Nambiar R, Ind J Med Res 2021; Wasserman S, JAC 2019; Zimenkov DV, JAC 2017
			2576	g2576t	Bloemberg GV, NEJM 2015; Lee M, NEJM 2012
	Nitroimidazoles	fgd1	unk.	unk.	Kadura S, JAC 2020; 2021 WHO catalog
		ddn	unk.	L49P	2021 WHO catalog
				L107P	Kadura S, JAC 2020
				g241a (G81S)	Zheng H, BMC Infect Dis 2021
		fbiA	unk.	unk.	Kadura S, JAC 2020; 2021 WHO catalog
		fbiB	unk.	unk.	Kadura S, JAC 2020; 2021 WHO catalog
		fbiC	unk.	g952a (V318I)	Zheng H, BMC Infect Dis 2021; 2021 WHO catalog
		Rv2983	unk.	unk.	Kadura S, JAC 2020; 2021 WHO catalog
	Pyrazinamide	pncA	Promoter from -3 to -12	a-11g	2021 WHO catalog
				a-11c	2021 WHO catalog
				-4del	2021 WHO catalog
				a-11t	2021 WHO catalog (interim)
				-3del	2021 WHO catalog (interim)
				t-7c	2021 WHO catalog (interim)
				t-12c	2021 WHO catalog (interim)
			Entire gene	H57D	2021 WHO catalog
				Q10P	2021 WHO catalog
				H51D	2021 WHO catalog
				T76P	2021 WHO catalog
				G97D	2021 WHO catalog
				V7G	2021 WHO catalog
				C14R	2021 WHO catalog
				D49G	2021 WHO catalog
				H57R	2021 WHO catalog
				Q141P	2021 WHO catalog
				L4S	2021 WHO catalog
				I133T	2021 WHO catalog
				H71Y	2021 WHO catalog
				T135P	2021 WHO catalog
				H51R	2021 WHO catalog
				I31S	2021 WHO catalog
				V139A	2021 WHO catalog
				D8G	2021 WHO catalog
				A146V	2021 WHO catalog
				W68C	2021 WHO catalog
				H71R	2021 WHO catalog
				K96T	2021 WHO catalog
				Q10R	2021 WHO catalog
				Y103!	2021 WHO catalog
				T47A	2021 WHO catalog
				533ins	2021 WHO catalog
				A134V	2021 WHO catalog
				P54L	2021 WHO catalog
				I6T	2021 WHO catalog
				S59P	2021 WHO catalog
				S67P	2021 WHO catalog
				G97C	2021 WHO catalog
				L151S	2021 WHO catalog
				V7L	2021 WHO catalog
				W68G	2021 WHO catalog
				W68R	2021 WHO catalog
				G97S	2021 WHO catalog
				R154G	2021 WHO catalog
				D12A	2021 WHO catalog
				F94C	2021 WHO catalog
				G132S	2021 WHO catalog
				L172P	2021 WHO catalog
				L85P	2021 WHO catalog
				T160P	2021 WHO catalog
				Y34D	2021 WHO catalog
				F58L	2021 WHO catalog
				L182S	2021 WHO catalog
				390del	2021 WHO catalog
				G97R	2021 WHO catalog
				H57Y	2021 WHO catalog
				L120P	2021 WHO catalog
				L27P	2021 WHO catalog
				318del	2021 WHO catalog
				D49A	2021 WHO catalog
				L85R	2021 WHO catalog
				Q122!	2021 WHO catalog
				V180F	2021 WHO catalog
				D8N	2021 WHO catalog
				P69L	2021 WHO catalog
				T142M	2021 WHO catalog
				A146T	2021 WHO catalog
				I90S	2021 WHO catalog
				M175V	2021 WHO catalog
				Y103C	2021 WHO catalog
				518ins	2021 WHO catalog
				L159R	2021 WHO catalog
				P62L	2021 WHO catalog
				V180G	2021 WHO catalog
				A102P	2021 WHO catalog
				D12G	2021 WHO catalog
				G132A	2021 WHO catalog
				H51Q	2021 WHO catalog
				V155G	2021 WHO catalog
				D63A	2021 WHO catalog
				F94L	2021 WHO catalog
				V125F	2021 WHO catalog
				389del	2021 WHO catalog
				392ins	2021 WHO catalog
				395del	2021 WHO catalog
				A143G	2021 WHO catalog
				C138R	2021 WHO catalog
				D12E	2021 WHO catalog
				G105V	2021 WHO catalog
				H71P	2021 WHO catalog
				L4W	2021 WHO catalog
				M1T	2021 WHO catalog
				Q141!	2021 WHO catalog
				V128G	2021 WHO catalog
				V130G	2021 WHO catalog
				V139G	2021 WHO catalog
				Y103H	2021 WHO catalog
				467ins	2021 WHO catalog
				G24D	2021 WHO catalog
				K96E	2021 WHO catalog
				S164P	2021 WHO catalog
				T142A	2021 WHO catalog
				T177P	2021 WHO catalog
				465ins	2021 WHO catalog
				K96R	2021 WHO catalog
				V7A	2021 WHO catalog
				W119C	2021 WHO catalog
				K48T	2021 WHO catalog (interim)
				F13L	2021 WHO catalog (interim)
				458del	2021 WHO catalog (interim)
				C72R	2021 WHO catalog (interim)
				G105D	2021 WHO catalog (interim)
				G162D	2021 WHO catalog (interim)
				H51P	2021 WHO catalog (interim)
				I5S	2021 WHO catalog (interim)
				L120Q	2021 WHO catalog (interim)
				L120R	2021 WHO catalog (interim)
				L182W	2021 WHO catalog (interim)
				Q10!	2021 WHO catalog (interim)
				V131F	2021 WHO catalog (interim)
				V21G	2021 WHO catalog (interim)
				V9G	2021 WHO catalog (interim)
				W119!	2021 WHO catalog (interim)
				W68!	2021 WHO catalog (interim)
				35ins	2021 WHO catalog (interim)
				398ins	2021 WHO catalog (interim)
				457ins	2021 WHO catalog (interim)
				A3E	2021 WHO catalog (interim)
				F13I	2021 WHO catalog (interim)
				G97V	2021 WHO catalog (interim)
				H82R	2021 WHO catalog (interim)
				M175T	2021 WHO catalog (interim)
				P62T	2021 WHO catalog (interim)
				Q10H	2021 WHO catalog (interim)
				S164!	2021 WHO catalog (interim)
				T47P	2021 WHO catalog (interim)
				W119R	2021 WHO catalog (interim)
				A46V	2021 WHO catalog (interim)
				G17D	2021 WHO catalog (interim)
				L19P	2021 WHO catalog (interim)
				S104R	2021 WHO catalog (interim)
				V155M	2021 WHO catalog (interim)
				L116P	2021 WHO catalog (interim)
				S18!	2021 WHO catalog (interim)
				162ins	2021 WHO catalog (interim)
				193del	2021 WHO catalog (interim)
				288ins	2021 WHO catalog (interim)
				294del	2021 WHO catalog (interim)
				319del	2021 WHO catalog (interim)
				356ins	2021 WHO catalog (interim)
				398del	2021 WHO catalog (interim)
				408ins	2021 WHO catalog (interim)
				418ins	2021 WHO catalog (interim)
				450ins	2021 WHO catalog (interim)
				60ins	2021 WHO catalog (interim)
				65del	2021 WHO catalog (interim)
				8del	2021 WHO catalog (interim)
				A171E	2021 WHO catalog (interim)
				A46E	2021 WHO catalog (interim)
				C72Y	2021 WHO catalog (interim)
				D49E	2021 WHO catalog (interim)
				D49N	2021 WHO catalog (interim)
				D8A	2021 WHO catalog (interim)
				E91!	2021 WHO catalog (interim)
				F106S	2021 WHO catalog (interim)
				F94S	2021 WHO catalog (interim)
				G132D	2021 WHO catalog (interim)
				H51Y	2021 WHO catalog (interim)
				I90T	2021 WHO catalog (interim)
				L172R	2021 WHO catalog (interim)
				P54Q	2021 WHO catalog (interim)
				S104I	2021 WHO catalog (interim)
				T142K	2021 WHO catalog (interim)
				T168P	2021 WHO catalog (interim)
				T76I	2021 WHO catalog (interim)
				V131G	2021 WHO catalog (interim)
				V180A	2021 WHO catalog (interim)
				V44G	2021 WHO catalog (interim)
				W119G	2021 WHO catalog (interim)
				Y103D	2021 WHO catalog (interim)
				Y103S	2021 WHO catalog (interim)
				Y34!	2021 WHO catalog (interim)
				Y99!	2021 WHO catalog (interim)
				D8E	2021 WHO catalog (interim)
				G108R	2021 WHO catalog (interim)
				K48E	2021 WHO catalog (interim)
				K96Q	2021 WHO catalog (interim)
				P62S	2021 WHO catalog (interim)
				D63G	2021 WHO catalog (interim)
				F81V	2021 WHO catalog (interim)
				Y64D	2021 WHO catalog (interim)
				D12N	2021 WHO catalog (interim)
				V125G	2021 WHO catalog (interim)
				V139L	2021 WHO catalog (interim)
				I31T	2021 WHO catalog (interim)
				442ins	2021 WHO catalog (interim)
				H71D	2021 WHO catalog (interim)
				L116R	2021 WHO catalog (interim)
				T135N	2021 WHO catalog (interim)
	Bolded mutations have been associated with clinical resistance in a relevant review or the 2021 WHO mutations catalog
	*Identified in relevant drug-resistant clinical isolates from naive or drug-treated patients in >1 study. Indels abbreviated for this summary. Please refer to reference for additional details.
	**atpE c188t (A63V) mutation frequently co-occurs with mmpR t425g (L142R)
	***atpE mutation frequently co-occurs with mmpR 141-142ins
	****Gene regions encompass additional mutations reported to be associated with relevant drug resistance in vitro
